# Supplementary material for: Caspase-4 promotes metastasis and interferon-γ-induced pyroptosis in lung adenocarcinoma
Source: Commun Biol. 2024 Jun 7;7:699. doi: 10.1038/s42003-024-06402-3 (PMC11161495; doi:10.1038/s42003-024-06402-3)
Supplement: Supplementary file 4 — Supplementary Data 1-7 [file 42003_2024_6402_MOESM4_ESM.xlsx]

## Sheet: (1) Figure 1
Figure 1a			Figure 1b			Figure 1d			Figure 1f
Stage I-II	Stage III-IV		mock	C4OE		GO term	-LogP		BCL2		BCL2A1		BCL2L1		MCL1
119.806	203.19		0.513555	2.19208		positive regulation of cell migration(GO:0030335)	17.8424		mock	C4OE	mock	C4OE	mock	C4OE	mock	C4OE
102.439	139.223		0.309096	1.46679		blood vessel development(GO:0001568)	17.4852		1.28833	3.83026	0.177296	1.33227	142.99	222.046	73.1664	74.3631
98.548	109.726		0.5184	1.90396		angiogenesis(GO:0001525)	15.078		1.31496	1.75742	0.194333	1.05595	122.807	214.259	71.5577	86.6826
81.1014	93.5577					tissue morphogenesis(GO:0048729)	13.741		1.83446	2.08625	0.580314	0.947473	120.694	181.573	70.0826	86.3429
80.2804	89.4435					wound healing(GO:0042060)	12.754
78.9751	86.0962					cell chemotaxis(GO:0060326)	9.5245
76.2253	77.5375					regulation of MAPK cascade(GO:0043410)	7.87
75.1516	144.925					negative regulation of cell population proliferation(GO:0008285)	6.02
71.5267
70.0123
69.9474
95.0773
69.5538
66.4992
64.9156
62.5989
54.5936
81.5228
50.962
78.2417
77.8731
47.8854
45.9603
64.0089
63.6032
31.8099
59.0031
53.6849
50.9405
45.907
50.2041
48.495
43.9593
43.4594
43.2615
36.4836
35.3124
29.8327
253.632
100.323
85.3348
43.5399
32.4608
104.209
84.7127
81.0376
63.169
51.1862

## Sheet: (2) Figure 2
Figure 2e			Figure 2h			Figure 2i
GO term	-LogP		PTGS2			PTGS2
angiogenesis(GO:0001525)	10.35		mock	C4OE		mock	C4KO
positive regulation of cell motility(GO:2000147)	9.37659		1	2.5847		1	0.32308
regulation of cell adhesion(GO:0030155)	8.37727		0.88884	2.44528		1	0.40332
negative regulation of cell population proliferation (GO:0008285)	8.15938		0.70222	2.01391		1	0.33217
response to bacterium (GO:0009617)	7.12591
regulation of protein import into nucleus (GO:0042306)	6.50345		EPHA2			EPHA2
regulation of chemokine production (GO:0032642)	6.36304		mock	C4OE		mock	C4KO
tissue morphogenesis (GO:0048729)	6.33764		1	1.64718		1	0.06983
			0.66896	1.3851		1	0.0819
			0.7071	1.14076		1	0.06934

## Sheet: (3) Figure 3
Figure 3b			Figure 3d			Figure 3f
mock	C4OE		mock	C4KO		mock	C4KO
50.211	78.8018		73.5632	52.1898		24.98	6.3
39.6226	75.7085		71.1679	49.3274		48.27	18.45
46.5854	77.8555		71.0964	52.071		51.35	18.41
Figure 3h
mock	C4KO	mock+PTGS2	C4KO+PTGS2
32.7751	12.894	38.7805	40.4762
42.6941	12.0643	41.7284	48.5
33.6516	13.2231	42.1412	37.7604
Figure 3j
mock	C4KO	mock+EPHA2	C4KO+EPHA2
64.9007	52.907	83.6601	73.7589
82.1192	61.1429	87.9518	76.25
73.43	53.4884	86.9048	78.7234

## Sheet: (4) Figure 4
Figure 4a			Figure 4c
mock	C11KO		mPtgs2			mEpha2
1	0.37892		mock	C11KO		mock	C11KO
1	0.37371		1	0.32533		1	0.88884
1	0.38156		0.92018	0.29937		0.91383	0.8827
			1.09429	0.41466		1	0.52123
Figure 4f
days	mock										days	C11 KO
0	0	0	0	0	0	0	0	0	0	0	0	0	0	0	0	0	0	0	0	0
5	27	0	0	62.5	13.5	24.5	0	18	0	0	5	0	1.6875	48	9.375	0	21.4375	0	9.375	0
9	60.75	13.5	126	126	100	245	550	190.125	864	445.5	9	32	32	13.5	30.625	0	126	0	9.375	40
14	288	48	726	445.5	445.5	269.5	1098.5	793.5	1093.75	650	14	75	50.625	40	147.875	0	196	20.25	15.75	126
19	600	220.5	2102.19	972	1576.88	550	1764	1183	2601	1813	19	288	147.875	75	253.125	756.25	304	60.75	36	550
23	1922	575	4200	2745.5	2370.57	1116	3992.62	2240	3422.5	3483	23	600	272	147.875	695.75	1372	550	108	90.75	650
26	4412.62	633.938	6083.5	4100	4000	2240	5808	3971	4851	3790.5	26	936	405	288	1183	2745.5	1098.5	126	295.312	1028.5
28	4412.62	859.625	6744.75	5566	4200	3610	5733	4400	7200	8064	28	1015.62	578.812	364.5	1568	3240	936	147.875	397.375	1252.35
Figure 4g			Figure 4h			Figure 4i					Figure 4j
mock	C11KO		mock	C11KO		mCD31		mCD34			mock	C11KO
2.8	0.8		3	0		mock	C11KO	mock	C11KO		3.494	0.848
0.6	0.4		3	0		2.41161	1.04246	1	0.47963		6.219	2.376
5.3	0.3		6	0		1	0.57834	1.10956	0.2932		9.331	0.71791
4.2	1.4		4	0		1	0.66896	1.31039	0.47631
3	3.7		0	0		1.43395	0.69255	1	0.55864
2.9	1.7					2.8481	1.15668	1	0.48632
5.6	0.1					1.79005	1.13288	1.01395	0.41754
3.9	0.8
5.1	1.7
5.5

## Sheet: (5) Figure 5
Figure 5a			Figure 5c			Figure 5e
PARENT_GO	-LogP		mock	C4KO		mock	C4KO+C4
NFKB1	15		1	0.865914		1	1.95964
RELA	14		1	0.773896		1	1.764
JUN	12		1	0.720577		1	1.42063
SP1	9.3
STAT3	8.3		Figure 5g
ETS1	8.2		CASP4					Figure 5j
CREB1	7.5		mock	C4OE	mock+BAY	C4OE+BAY		mock	C4OE	mock+BAY	C4OE+BAY
ATF4	6.2		1	34.5353	0.93952	14.5203		36.7698	56.8182	8.59106	10.0649
PPARG	5.7		1	37.014	0.95926	17.0299		49.8182	70.7006	7.63636	15.2866
TP53	5.7		1	31.0245	0.91955	15.5114		42.5993	69.1358	10.7762	12.037
Figure 5b			PTGS2
PARENT_GO	-LogP		mock	C4OE	mock+BAY	C4OE+BAY
NFKB1	8		1	1.14076	1.3566	0.19751
SP1	7.5		1	1.17283	1.07177	0.23488
RELA	7.1		1	1.14869	0.95263	0.23981
GLI1	5.6
CDX1	5.1		SERPINE1
SMAD3	4.6		mock	C4OE	mock+BAY	C4OE+BAY
CDX2	4.5		1	1.72907	0.75262	0.35848
HDAC1	4.4		1	1.36604	0.77916	0.5105
PPARA	4.3		1	1.23972	0.75785	0.22221
AR	3.8
			EPHA2
			mock	C4OE	mock+BAY	C4OE+BAY
			1	2.41161	0.37371	0.40053
			1	2.63901	0.34627	0.30992
			1	2.62078	0.4383	0.26609

## Sheet: (6) Figure 6
Figure 6b			Figure 6c				Figure 6e
PARENT_GO	-LogP		0ng/ml	1ng/ml	10ng/ml		IFNG	CASP4 mRNA			Cell viability
STAT1	13		1	3.27161	6.77396		0	1	1	1	1	1	1
NFKB1	12		1	2.08493	4.40762		1	2.21914	2.14355	1.87905	1.15833	1.06154	0.92283
CIITA	11		1	2.62079	3.86375		5	3.36359	3.34035	3.38698	1.2875	1.45	1.17042
RELA	10						50	2.39496	2.20381	2.23457	0.6375	0.634615	0.565916
RFXANK	8						100	3.01049	3.34035	3.09513	0.563107	0.646154	0.517685
RFXAP	8
RFX5	7.5		Figure 6f					Figure 6g
HIVEP2	6.1		mock	C4OE	mock IFN	C4OE IFN		STAT1		CASP4
IRF1	4.8		1	5.81589	2.88785	6.91629		mock	shSTAT1	mock	shSTAT1
RFX1	4		1	5.81589	3.24901	7.46426		1	0.149685	1	0.632878
			1	5.54043	3.97237	6.58872		1	0.348686	1	0.312083
								1.1019	0.25349	1.09429	0.732043

## Sheet: (7) Figure 7
Figure 7a								Figure 7b
IFNγ	mock			C4OE				IFNγ	mock			CASP4OE			CASP4C258AOE
0	0	1.18667	1.71737	0.947867	1.24269	0		0	100	100	100	100	100	100	100	100	100
100	9.37224	10.1005	11.3053	13.2748	23.5214	19.6663		1	90	103.409	101.667	101.387	99.2424	101.077	100.769	105.722	98.2368
200	9.66047	10.4062	12.2669	16.243	18.6769	15.5049		100	70	84.9026	78.7879	56.8567	54.2424	47.5101	67.1795	75.3406	72.9219
Figure 7c					Figure 7d
mock	C4OE	mock+IFNG	C4OE+IFNG		mock	C4OE	mock IFNG	C4OE IFNG
2.7	3.8	16	22.9		4	2	21	32
6.75	5.26	8.87	18.61		3	2	16	51
7.91	6.46	9.5	17.93		3	4	25	45
Figure 7e
	mock			C4OE				Figure 7f
ctrl	100	100	100	100	100	100		mock	C4OE	mock I10	C4OE I10
Flud	131.423	123.022	119.727	106.256	101.511	103.82		1	0.978709	1.23072	3.1459
IFN-γ	74.2038	73.7924	74.6094	44.7546	48.7111	46.8169		1	1.02887	2.90375	6.15255
IFN-γ+Flud	52.2293	51.0791	48.6328	17.7093	29.9556	35.9451		1	1.04274	1.74903	6.03963

## Sheet: (8) Figure S1
Figure S1b		Figure S1c				Figure S1d				Figure S1e
Stage I-II	Stage III-IV		0: Living 1: Deceased				0: Living 1: Deceased			NCI-H292
102.838	93.9455		Stage I-II (n=399)				Stage III-IV (n=109)			(hour)	mock			C4OE
101.574	59.4361		Overall Survival(month)	CASP4 high	CASP4 low		Overall Survival(month)	CASP4 high	CASP4 low	0	1	1	1	1	1	1
93.1402			51.2542	0			5.49035	1		18	1.77714	1.78235	1.97403	1.65	1.92353	1.77095
88.06			14.0382	0			22.9148	1		36	1.79429	2.21177	2.29221	2.39375	2.28235	2.08939
102.8			15.3204	0			18.6738	0		48	3.24413	3.32787	3.61688	3.84375	3.51502	3.55307
74.1477			5.9835	0			4.3068	0		72	4.81875	4.22353	4.31844	4.77714	4.05294	5.27273
66.085			20.0546	0			5.4246	0
61.2267			47.4077	0			15.3861	1		A549
58.6681			18.1149	0			8.02183	1		(hour)	mock			C4OE
58.5738			0	1			21.9943	0		0	1	1	1	1	1	1
50.8439			47.0789	0			21.5669	1		18	1.38743	1.42077	1.98039	1.8287	1.53879	1.87805
50.2291			46.9803	0			15.0245	1		36	1.70157	1.55738	2.79085	1.80093	1.91379	2.08293
58.4064			38.2352	0			37.0188	0		48	3.49738	3.7541	3.72549	3.49074	2.85345	3.11707
48.8168			18.1477	0			34.29	1		72	5.78534	5.51913	6.3464	5.35185	4.88362	5.72195
135.701			22.0272	0			26.3011	0
117.638			15.1231	1			1.90683	1		Figure S1f
26.7649			23.0792	1			4.56981	0		mock	C4OE
61.4498			25.0189	1			19.4957	1		1	2.78949
39.2983			47.8022	1			5.68761	1		1	2.77022
			42.9036	0			58.8487	1		1	2.90239
			56.8103	0			9.27113	1
			27.2545	0			5.88487	1		Figure S1h
			11.9999	0			15.2546	1		PTGS2			EPHA2
			107.21	0			15.3861	1		mock	C4OE		mock	C4OE
			14.5313	0			14.5971	1		1	54.9482		1	2.94854
			85.3141	0			53.2926	0		1	25.2813		1	4.02782
			4.24105	0			41.5886	1		1	29.8571		1	3.73213
			110.497	1			45.3365	1
			31.2325	1			31.2983	1
			7.16704	0			3.97804	1
			41.6872	1			8.44922	1
			7.39718	0			24.5586	0
			101.719	0			28.8983	1
			15.419	1			47.0461	0
			42.0817	0			17.1615	0
			8.41635	0			20.2847	0
			28.6682	0			35.5393	1
			36.7558	0			8.21909	1
			20.5806	0			0	0
			0.460269	0			37.1503	0
			46.7173	1			4.56981	1
			71.4732	1			12.6574	1
			25.4134	0			78.6731	1
			16.6026	0			48.4597	0
			21.4354	0			9.041	1
			5.72049	0			49.2488	1
			238.288	0			6.21363	1
			16.4053	0			13.6108	1
			34.0599	0			3.91229	0
			19.5614	0			36.6571	1
			4.63557	0			2.43285	1
			18.8381	0			14.7286	0
			19.6601	1			0.131505	1
			19.7258	0			6.04925	0
			50.3337	1			20.6463	1
			52.6022	1			9.00812	1
			12.6574	0			8.81086	1
			31.1997	1			0	1
			17.0957	0			14.6629		0
			0	1			33.3037		0
			26.5641	1			28.4052		0
			43.8242	0			15.7149		1
			22.4545	0			26.5312		1
			1.08492	1			5.29309		1
			26.0052	0			10.093		1
			29.4572	0			34.8489		0
			43.5283	0			129.533		0
			76.2074	1			19.8902		0
			19.9559	0			2.99175		1
			20.1861	0			13.9396		0
			15.682	0			11.6382		0
			32.6462	0			12.1643		1
			35.2434	0			20.0217		0
			77.5882	0			30.312		1
			17.556	0			21.5998		0
			19.0025	0			21.4025		0
			12.3944	0			20.5148		1
			27.0901	0			0		1
			44.416	0			21.6326		0
			39.353	1			38.7283		0
			14.3012	0			23.3751		1
			33.7311	1			1.15067		0
			32.449	1			8.02183		1
			20.6792	0			14.0053		0
			18.6738	0			8.67936		0
			61.4788	0			9.96153		1
			23.1778	0			26.4655		0
			123.582	0			21.4025		0
			18.082	1			14.4656		0
			70.2568	0			29.7531		1
			23.6381	1			14.5971		1
			17.7204	0			25.4792		0
			23.0463	1			88.6346		0
			13.7094	0			0		0
			18.3121	1			20.5477		1
			57.5336	0			7.3643		0
			18.6409	0			11.0465		1
			3.18901	1			81.7964		0
			39.9448	1			2.03833		1
			25.5449	1			3.91229		1
			23.6381	0			0		0
			40.5365	0			17.7861		0
			22.1587	0			88.1415		1
			15.9122	0			19.9559		1
			23.145	0			12.3286		1
			15.7149	0			23.6052		0
			69.3362	0			42.5091		1
			50.0707	0			19.0025		0
			14.3012	0			31.1339		0
			19.0025	0			44.6132		1
			26.3011	1			32.0873		1
			38.6297	0			27.1559		1
			19.9888	0
			8.54785	0
			63.5171	0
			15.6491	0
			37.3147	1
			41.3585	1
			28.0107	0
			17.6546	0
			11.6054	0
			16.9313	0
			74.3334	0
			22.7176	0
			4.37255	0
			6.115	0
			59.1117	1
			1.57806	0
			18.5423	0
			16.9313	0
			24.3285	0
			29.7202	0
			17.4573	0
			53.3254	1
			32.4818	0
			23.1778	0
			77.8512	0
			0	0
			11.1451	1
			19.134	1
			20.7121	0
			3.25476	1
			5.78624	1
			9.23825	1
			16.1752	0
			22.6518	0
			26.0052	0
			41.8187	0
			6.64102	0
			232.173	0
			31.1997	0
			37.7092	1
			24.2956	0
			120.788	0
			24.2299	1
			19.6929	0
			13.6766	0
			49.8405	1
			28.9969	0
			42.3776	0
			15.3533	0
			86.0374	1
			18.6738	0
			24.0326	1
			4.40543	0
			14.104	1
			58.4542	1
			32.712	1
			19.8244	0
			5.06296	1
			31.0353	0
			21.8957	1
			44.942	0
			5.88487	0
			0	0
			11.2766	1
			67.9554	0
			16.0437	1
			0.36164	0
			27.5833	0
			29.9175	0
			19.8244	0
			14.0053	0
			0.624651	1
			8.4821	1
			40.9639	0
			1.97258	0
			5.62186	1
			14.0711	1
			19.2655	1
			22.0272	0
			7.7917	1
			4.96433	0
			60.1637	1
			26.0052	0
			42.7721	0
			62.2349	0
			16.4382	1
			67.8897	0
			49.2817	1
			32.8435	1
			36.0654		0
			39.09		0
			35.2106		0
			37.7421		0
			38.0379		0
			25.0189		0
			29.4572		1
			39.9776		0
			26.0052		0
			29.4572		1
			20.2847		0
			3.81366		1
			9.56702		1
			5.39172		1
			18.871		1
			9.36976		0
			34.1914		0
			22.2573		1
			27.1887		0
			30.0161		0
			18.5751		0
			23.8025		0
			28.9969		0
			92.8099		0
			49.3474		1
			0		0
			26.4983		0
			11.178		1
			23.934		0
			3.87941		1
			40.6023		1
			7.98895		1
			49.0515		1
			30.5421		1
			19.4299		0
			0.427393		0
			14.5313		1
			22.2573		0
			36.7886		0
			18.1806		0
			11.0465		1
			0.789032		0
			10.5533		1
			2.76161		0
			2.86024		1
			24.986		1
			34.3887		1
			26.7285		0
			23.0463		0
			66.6404		1
			39.7475		1
			21.8299		0
			12.3615		1
			1.44656		0
			8.54785		1
			55.3309		0
			20.5806		1
			4.07667		1
			28.4709		0
			6.14788		1
			13.8738		0
			10.093		0
			13.5122		0
			20.0546		0
			16.0108		0
			17.9505		0
			15.9779		0
			56.7117		0
			53.6542		1
			163.1		0
			42.2461		0
			0		0
			20.8436		0
			19.5286		0
			21.6326		1
			25.0189		1
			61.2815		1
			13.6437		1
			17.293		0
			19.8902		0
			27.2874		0
			14.9587		0
			19.7587		0
			28.1093		0
			11.5396		0
			30.838		0
			2.76161		1
			45.0077		1
			42.3447		0
			32.1202		1
			108.656		0
			82.684		0
			1.64382		1
			22.8162		0
			72.2951		0
			97.7414		0
			16.8656		0
			0.591774		0
			32.712		0
			35.4736		1
			21.4683		1
			0.493145		0
			46.0269		0
			18.4436		0
			0.920538		0
			86.0045		0
			36.9859		0
			21.4354		0
			11.6382		0
			24.3614		0
			1.2493		0
			2.03833		1
			0.72328		0
			60.7226		1
			13.9067		1
			29.2271		0
			23.9997		1
			19.5943		0
			20.0546		1
			20.5806		1
			221.324		0
			55.8898		0
			20.5148		1
			38.3667		0
			2.59723		0
			13.4136		0
			104.185		1
			40.7338		0
			32.7777		0
			10.5533		0
			6.90403		0
			19.4628		0
			29.1942		0
			164.119		0
			10.6191		0
			86.136		0
			22.6847		0
			13.6437		0
			156.656		1
			30.575		0
			48.6241		1
			29.2271		1
			13.4464		0
			28.3723		0
			22.2573		0
			14.2683		0
			9.43551		0
			37.0188		1
			119.506		0
			17.9834		1
			28.5695		0
			64.602		1
			39.09		0
			73.117		1
			6.34514		0
			85.1498		0
			15.6491		1
			12.6574		1
			80.5142		1
			1.44656		0
			53.1611		0
			27.6819		0
			17.6217		0
			15.1889		0
			23.145		0
			20.1861		0
			1.18355		0
			7.56156		0
			13.6108		0
			13.7423		1
			14.2683		0
			19.8244		0
			100.569		0
			15.6491		0
			64.8979		0
			6.115		1
			50.2351		1
			0		0
			17.9176		0
			29.9832		0
			87.9771		0
			28.3394		0
			93.1058		0
			10.1259		0
			73.906		0
			14.3012		1
			17.7532		0
			21.4683		0
			16.5368		0
			12.23		0
			54.3446		0
			39.2544		0
			10.1917		1
			40.405		0
			15.8135		0
			0		0
			27.0901		0
			9.86291		1
			71.0458		0
			38.4982		0

## Sheet: (9) Figure S2
Figure S2a			Figure S2d								Figure S2e
mock	C4KD		NCI-H292								NOTCH1	HEY1	HEY2	HES1
1	0.068393		(hour)	mock			C4KO				mock
1	0.0625		0	1	1	1	1	1	1		8.49371	0.130438	0	44.5132
1	0.083043		18	1.77714	1.78235	1.97403	1.89286	1.84541	1.56039		8.27932	0.211807	0	43.8092
			36	1.79429	2.21177	2.29221	1.83674	1.71981	1.84541		8.04559	0.263263	0	46.8122
Figure S2c			48	3.24	3.3	3.61688	3.43061	2.69082	2.82126		C4OE
PTGS2			72	4.81875	4.22353	4.31844	3.84694	3.25121	4.01932		6.0389	0.169256	0	37.5151
mock	C4KD										8.21155	0.219505	0	40.5476
1	0.752623		H1975								8.00396	0.206332	0.0437526	42.2593
1	0.784584		(hour)	mock			C4KD				C4KO
1	0.664343		0	1	1	1	1	1	1		8.5981	0.13227	0	44.1287
EPHA2			18	1.38743	1.42077	1.98039	1.8287	1.53879	1.87805		9.43186	0.203149	0	33.2651
mock	C4KD		36	1.70157	1.55738	2.79085	1.80093	1.91379	2.08293		9.50319	0.264197	0	39.6255
1	0.757858		48	3.49738	3.7541	3.72549	3.49074	2.85345	3.11707
1	0.68302		72	5.78534	5.51913	6.3464	5.35185	4.88362	5.72195
1	0.70143

## Sheet: (10) Figure S3
Figure S3b
mock	C4KD
31.8792	15.727
49.5652	15.1057
52.5735	19.5035
50.1608	15.1057
Figure S3d
mock	C4KD
38.93	20.85
56	13.67
33.76	12.63

[truncated: 4 more sheets: (11) Figure S4, (12) Figure S5, (13) Figure S6, (14) Figure S7]
